# Supplementary material for: Dyslipidemias and Elevated Cardiovascular Risk on Lopinavir-Based Antiretroviral Therapy in Cambodia
Source: PLoS One. 2016 Aug 31;11(8):e0160306. doi: 10.1371/journal.pone.0160306 (PMC5007046; doi:10.1371/journal.pone.0160306)
Supplement: S1 Data — (XLS) [file pone.0160306.s001.xls]

## Sheet: Data
idnum	age	sex	dur_hiv	dur_art	dur_lpv	art_ongoing	cd4	chd_history	smoking	SBP	DBP	body_weight	height	abdo_circumf	glu	chol	hdl	ldl	tg	glu_art_ini	chol_art_ini	hdl_art_ini	ldl_art_ini	tg_art_ini	glu_art_switch	chol_art_switch	hdl_art_switch	ldl_art_switch	tg_art_switch	diabetes_diag	diabetes_Rx	hypertg_Rx	HTN_Rx	Framingham_risk	Ramaegat_risk	DADCHD_risk	High or moderate CV risk	nb_cv_rf_FR	nb_cv_rf_us	ldl_obj_reach_us	ldl_obj_reach_fr	ldl_tt_needed_us
1	42	1	7.7	7.3	1.9726	TDF 3TC LPV	213	0	0	120	80	64	168	82	0.95	2.02	0.34	1.27	2.07	0.86	1.67	0.26	1.16	1.25	1.1	1.46	0.2	0.77	2.49	0	0	0	1	0.04	0.04	0.0613265	0	2	2	1	1	0
2	42	1	9.4	5.3	4.15342	DDI 3TC LPV	576	0	1	120	80	51	160	72	2.45	1.29	0.31	0.73	1.27	1.54	1.39	0.25	0.816	1.62						1	0	0	0	0.03	0.08	0.146915	1	3	2	1	1	0
3	42	1	7.4	7.4	4.36164	TDF 3TC LPV	470	0	1	115	83	73	169	86	0.96	4.33	0.59	3.28	2.8											0	0	1	0	0.12	0.03	0.271492	1	1	1	0	0	1
4	48	1	8.3	8.3	3.39726	DDI 3TC LPV	379	0	0	120	80	69	171	87	0.87	2.55	0.41	1.81	1.65	0.92	1.67	0.36	1.128	0.91	1.1	2.2			2.55	0	0	0	0	0.06	0.03	0.0725067	0	0	1	0	1	0
5	40	1	8.4	7.4	4.89041	DDI 3TC LPV	271	0	0	100	60	47	164	68	0.99	2.27	0.35	1.19	3.67	0.84	1.83	0.3	1.108	2.11						0	0	0	0	0.03	0.02	0.0410903	0	1	1	1	1	0
6	36	2	12.4	8.2	4.81918	DDI 3TC LPV	270	0	0	90	60	48	160	68	0.86	2.32	0.79	1.33	1.02	0.93	1.3	0.53	0.686	0.42	0.82	1.66	0.69		1.21	0	0	0	0	0	0.01	0.009891	0	-1	-1	1	1	0
7	49	1	12.4	7.3	4.83288	DDI 3TC LPV	346	0	1	108	65	84	170	100	1.27	2.59	0.46	1.77	1.9	0.93	1.56	0.4	0.734	2.13	0.77	1.17	0.33		1.49	1	0	0	0	0.2	0.2	0.355391	1	2	2	0	0	1
8	43	2	12	7.6	3.49863	TDF 3TC LPV	387	0	0	90	61	42	159	62	1.01	2.51	0.53	1.7	1.4	0.73	0.72	0.48		1.39	0.77	1.88	0.54	0.9	2.23	0	0	0	0	0	0.01	0.0240975	0	0	0	0	1	0
9	48	1	11.4	7.4	4.87123	AZT 3TC LPV	537	0	1	120	76	69	168	90	1.01	2.2	0.25	0.95	6.25	0.85	1.9	0.27	1.272	1.79	0.85	1.9	0.27		1.79	0	0	0	0	0.2	0.04	0.211782	1	2	3	1	1	0
10	38	1	10.4	6.4	2.4137	DDI 3TC LPV	539	0	0	118	76	62	169	86	0.86	1.57	0.25	0.83	2.49	0.71	1.77	0.32	0.766	3.42						0	0	1	0	0	0.01	0.0246054	0	1	1	1	1	0
11	81	1	9.4	3.7	1.4	TDF 3TC LPV	433	0	2	125	62	44	164	72	1.07	2.26	0.38	1.58	1.53	1.13	3.32	0.37		4.3						0	0	0	0	0.2	0.14	0.594284	1	2	2	0	0	1
12	31	2	10.6	5.9	4.51507	DDI 3TC LPV	488	0	0	104	64	51	150	68	1.02	2.22	0.54	0.86	1.41	0.96	1.93	0.67	0.656	3.02						0	0	0	0	0	0.01	0.009534	0	0	0	1	1	0
13	45	1	12.4	8.4	1.36164	TDF 3TC LPV	425	0	2	126	74	72	166	90	1	3.02	0.47	2.21	1.74	1.35	1.86	0.43	0.896	2.67	1.04	2.11	0.44	1.38	1.45	0	0	0	0	0.1	0.03	0.0998383	1	0	0	0	0	1
14	38	2	5.7	5.3	4.56164	AZT 3TC LPV	408	0	0	141	90	54	162	77	0.92	2.58	0.6	1.77	1.02	0.94	1.93	0.49	0.94	2.5						0	0	0	0	0.01	0.01	0.0198626	0	-1	-1	0	1	0
15	62	1	13.8	12.4	9.50959	TDF EFV LPV	455	0	0	143	57	66	170	89	3.39	2.54	0.77	1.63	0.71	1.4	2.26	0.4	1.322	2.69						1	0	0	1	0.12	0.2	0.491381	1	2	1	0	0	1
16	43	1	11.4	10.7	5.8274	DDI 3TC LPV	91	0	1	100	70	57	174	77	0.96	2.32	0.4	1.64	1.4	1.26	2.01	0.27	1.468	1.36						0	0	0	0	0.08	0.03	0.137136	1	1	1	0	0	0
17	38	1	7.8	7.8	4.93151	DDI 3TC LPV	756	0	1	120	70	62	170	85	1	1.97	0.4	1.28	1.41	0.77	1.34	0.21	0.724	2.03	0.82	1.44	0.38		1.77	0	0	0	0	0.05	0.02	0.0826153	0	1	1	1	1	0
18	42	1	11.5	8.3	3.59178	ABC 3TC LPV	349	0	0	120	70	53	165	78	0.84	2.03	0.45	1.12	2.33	0.76	1.22	0.27	0.744	1.03	0.77	1.67	0.7		1.3	0	0	0	0	0.02	0.02	0.0599581	0	0	0	1	1	0
19	34	1	5.8	4.7	1.69589	DDI 3TC LPV	426	0	0	130	80	55	159	78	0.86	1.9	0.33	0.86	3.56	1.18	1.44	0.43	0.702	1.54	0.97	1.91	0.37	1.16	1.9	0	0	1	0	0	0.01	0.0201173	0	1	1	1	1	0
20	37	1	6.4	4.2	3.41644	ABC 3TC LPV	513	0	0			56	166	78	0.9	4.85	0.27	3.54	5.2	1.44	2.47	2.24		9	1.09	5.23	1.15		19.4	1	1	1	1	0.08	0.06	0.418264	1	3	2	0	0	1
21	33	1	15.4	8.4	6.27123	DDI 3TC LPV	506	0	1	130	90	45	162	66	1	1.91	0.42	1.29	0.95	0.91	1.81	0.31	1.112	1.94						0	0	0	0	0.02	0.04	0.0640655	0	1	1	1	1	0
22	54	2	12.4	8.1	5.07945	DDI 3TC LPV	493	0	0	110	60	49	152	77	1.1	2.17	0.34	1.65	0.93	1.14	1.33	0.33	0.74	1.3						0	0	0	0	0.01	0.02	0.060744	0	1	1	0	0	0
23	37	1	9.2	8.4	4.86027	DDI 3TC LPV	560	0	1	120	80	56	159	81	0.8	2.99	0.23	1.57	5.97	0.61	1.07	0.26		4.31	0.81	1.27	0.4		3.18	0	0	0	0	0.3	0.02	0.164884	1	2	2	0	0	1
24	40	1	10.4	11.4	1.89863	AZT 3TC LPV	921	0	2	120	70	66	168	85	0.97	1.65	0.29	1.65	2.46	1.06	2.79	0.26		4.3						0	0	1	0	0.02	0.02	0.0435003	0	1	1	0	0	0
26	36	1	11.4	9	4.89041	DDI 3TC LPV	352	0	0	135	85	67	165	91	0.83	2.18	0.38	1.08	3.61	0.81	1.53	0.59	0.52	2.1	0.69	1.53	0.4		1.85	0	0	0	1	0.03	0.02	0.0323949	0	2	2	1	1	0
27	34	2	3.9	3.8	3.67123	AZT 3TC LPV	388	0	0	110	67	51	164	70	0.89	2.17	0.3	1.52	1.78											0	0	0	0	0	0.01	0.015063	0	1	1	1	1	0
28	32	2	8.5	8.4	2.98904	TDF 3TC LPV	603	0	0	120	80	65	162	92	1.35	1.76	0.33	1.21	1.11	0.95	1.5	0.44	0.822	1.19	1.29	2.02			1.24	1	1	0	0	0	0.04	0.0188841	1	2	1	0	1	0
30	42	2	11	4.4	2.52055	TDF 3TC LPV	725	0	0	90	60	64	164	82	1.1	2.02	0.4	1.35	1.39	1.29	2.43	0.42	1.608	2.01	1.29	2.43	0.42		2.01	0	0	0	0	0	0.01	0.0178203	0	0	0	1	1	0
31	43	1	8	7.4	3.30411	TDF ABC LPV	190	0	2	110	70	42	163	71	0.86	2.65	0.36	1.93	1.79	0.9	2.39	0.39	1.62	1.9	0.7	2.08	0.7	0.18	4.21	1	1	0	0	0.04	0.05	0.267855	1	2	1	0	0	1
33	30	2	10.4	8.5	5.27123	TDF 3TC LPV	676	0	0	140	75	52	150	77	0.87	2.1	0.36	1.62	1.13	0.75	1.4	0.38	0.802	1.09	0.88	1.77	0.36		4.25	0	0	1	0	0	0.01	0.0127204	0	1	1	0	0	0
34	43	1	4.7	3.8	3.29589	AZT 3TC LPV	621	0	1	110	80	52	168	79	1.1	1.9	0.29	0.79	3.61	0.78	0.95	0.23	0.49	1.15	0.78	0.95	0.23		1.15	0	0	0	0	0.06	0.03	0.109495	1	2	2	1	1	0
35	40	1	9.6	8.7	3.25205	ABC 3TC LPV	340	0	0	110	70	65	166	89	0.54	2.09	0.56	1.06	2.85	0.85	1.49	0.43	0.474	2.93	1.13	1.64	0.39	0.89	1.82	0	0	1	0	0.02	0.02	0.0444508	0	0	0	1	1	0
36	39	1	13.5	7.7	6.00548	DDI 3TC LPV	386	0	0	117	74	55	165	81	0.91	2.25	0.46	1.59	1.9	0.94	2.51	0.36	1.908	1.21					1.37	0	0	0	0	0.01	0.01	0.0377624	0	0	0	1	1	0
37	40	1	9	8.5	4.93699	DDI 3TC LPV	221	0	0	124	70	59	165	94	1.19	2.54	0.44	1.77	1.67	1.15	1.01	0.31	0.048	3.26	1.02	1.47	0.44	1.8	1.8	0	0	0	0	0.03	0.04	0.0460419	0	0	0	0	1	0
38	49	2	12.5	8.5	2.25205	DDI 3TC LPV	349	0	0	116	78	44	158	81	4.44	2.51	0.38	1.7	1.68	1.72	1.69	0.26	1.048	1.91	1.77	2.61	0.34	1.47	4.4	1	1	0	1	0.02	0.08	0.0784182	1	3	2	0	0	1
39	39	1	8.5	7.4	3.48493	DDI 3TC LPV	290	0	0	114	82	66	162	92	0.84	1.58	0.45	0.93	0.96	10.3	1.17	0.36	0.61	1	0.64	1.09	0.6	0.29	1	0	0	0	0	0	0.01	0.0217148	0	0	0	1	1	0
40	42	1	9.7	8	6.34247	TDF 3TC LPV	732	0	0	105	73	70	167	94	0.67	3.31	0.39	2.42	2.52	0.9	2.1	0.34	1.47	1.45						0	0	1	0	0.06	0.04	0.088585	0	1	1	0	0	1
41	52	1	11.5	8.2	4.63836	DDI 3TC LPV	641	0	0	109	62	63	168	89	0.92	1.83	0.38	0.96	2.44	0.81	1.18	0.37	0.66	0.75	0.85	1.39	0.73	0.59	0.81	0	0	0	0	0.06	0.04	0.0695185	0	2	2	1	1	0
42	62	1	8.5	8.3	4.96438	DDI 3TC LPV	792	0	1	127	78	63	168	82	1.04	2	0.31	1.31	1.91	0.94	1.68	0.31	1.282	0.44	0.74	1.53	0.69		3.35	0	0	1	0	0.16	0.14	0.40989	1	3	3	0	0	1
43	46	2	8.3	8.3	1.29863	TDF ABC LPV	317	0	0	102	84	56	160	71	0.96	1.81	0.36	1.08	1.85	0.84	1.31	0.41	0.704	0.98	0.96	1.33	0.33	0.85	0.74	0	0	0	0	0	0.02	0.0358579	0	1	1	1	1	0
44	37	1	8.6	7.4	4.87671	DDI 3TC LPV	626	0	0	131	87	65	167	85	0.79	2.47	0.46	1.7	1.57	0.92	1.16	0.41	0.528	1.11	0.96	1.56	0.65		1.62	0	0	0	0	0.03	0.01	0.0361452	0	0	0	0	1	0
45	36	1	10.5	9.5	4.56438	DDI 3TC LPV	347	0	0	126	72	75	175	90	1.04	2	0.51	1.37	0.6	0.78	1.8	1.01	0.212	2.89						0	0	0	0	0.01	0.01	0.023402	0	0	0	1	1	0
46	35	1	10.5	10.5	3.52877	TDF 3TC LPV	694	0	0	113	88	82	174	101	1.19	2.25	0.5	1.48	1.07	0.89	1.43	0.36	0.544	2.63						0	0	0	0	0.01	0.02	0.0224877	0	0	0	1	1	0
47	42	1	5.5	4.9	2.8274	DDI 3TC LPV	198	0	0	112	78	57	170	80	1.07	2.77	0.35	2.4	0.6	1.58	2.09	0.42	1.298	1.86	0.9	1.63	0.38	0.93	1.61	0	0	0	0	0.04	0.02	0.0554163	0	1	1	0	0	1
48	49	2	7.5	7.5	4.43014	DDI 3TC LPV	670	0	0	95	76	50	167	98	1.13	2.78	0.37	1.9	2.55	0.78	1.16	0.27	0.426	2.32	1	4	2.5	0.86	19	0	0	1	0	0.02	0.03	0.0529701	0	1	1	0	0	1
49	27	2	3.7	3.6	1.20822	TDF DDI LPV	187	0	0	90	60	54	163	82	0.78	1.65	0.35	0.84	2.32	0.67	1.44	0.3	0.848	1.46	0.88	1.5	0.42	0.63	2.26	0	0	0	0	0	0.01	0.0050633	0	1	1	1	1	0
50	40	1	9.5	9.7	2.78356	DDI 3TC LPV	320	0	0	108	71	60	164	81	1.34	3.91	0.26	2.62	5.12	1.09	2.14	1.2		5.86	1.25	1.57	0.25		4.98	1	0	1	0	0.06	0.05	0.183625	1	2	1	0	0	1
51	36	1	10.5	10.5	2.91233	ABC 3TC LPV	244	0	0	145	82	69	173	82	1.12	3.87	0.35	2.82	3.5	1	1.88	0.39	0.798	3.46						0	0	1	0	0.06	0.02	0.128716	1	1	1	0	0	1
52	38	1	8.5	8.3	2.72877	DDI 3TC LPV	308	0	0	120	82	57	165	76	1.26	2.67	0.39	1.8	2.42	0.85	1.52	0.35	0.962	1.04	0.99	1.57	0.65	0.49	3.62	1	0	0	0	0.03	0.04	0.0734162	1	2	1	0	0	1
53	35	1	6.2	5.5	0.964384	3TC EFV LPV	141	0	2	110	80	68	172	81	1.15	1.55	0.54	0.54	2.37	1.53	1.42	0.41	0.812	0.99						0	0	0	0	0	0.01	0.0327918	0	0	0	1	1	0
55	40	1	9.5	5.5	3.66301	TDF 3TC LPV	104	0	0	123	78	72	175	88	0.92	1.82	0.3	0.35	7.82	0.78	1.03	0.32	0.162	2.74						1	1	1	0	0.02	0.05	0.0641694	1	2	1	1	1	0
56	38	1	8.3	8.3	4.6411	DDI 3TC LPV	342	0	2	118	75	57	165	86	0.97	2.72	0.32	1.18	6.11	0.91	1.72	0.45	0.828	2.21	0.75	1.36	0.38		2.61	0	0	1	0	0.03	0.01	0.0794865	0	1	1	1	1	0
57	51	1	14.5	13.6	4.44658	DDI 3TC LPV	424	0	0	149	80	59	168	83	1.48	1.81	0.18	0.26	6.83	1.76	2.67	0.42		11.7	1.25	1.81	0.47		4.82	1	1	1	1	0.1	0.2	0.17269	1	4	3	1	1	0
58	36	1	7.5	6.7	2.9589	DDI 3TC LPV	305	0	2	122	74	49	165	68	1.25	2.42	0.36	0.87	5.8	0.98	1.59	0.31	0.498	3.91						0	0	1	0	0.03	0.01	0.05071	0	2	2	1	1	0
59	50	1	8.4	8.3	2.03288	ABC 3TC LPV	415	0	0	113	86	62	170	86	1.01	2.34	0.38	1.3	3.32	0.88	1.77	0.34	0.648	3.91	0.99	1.75	0.3	0.75	3.52	0	0	0	0	0.08	0.04	0.114207	1	1	2	0	1	0
60	50	1	10.6	8.6	2.89589	TDF 3TC LPV	576	0	0	128	71	62	167	83	1	1.55	0.26	0.68	3.07	1.13	1.46	0.31	0.736	2.07						0	0	0	0	0.04	0.04	0.0576244	0	1	2	1	1	0
61	46	2	8.8	3.5	1.2274	3TC SQV LPV	141	0	0	107	76	46	155	78	1.54	3.88	0.38	2.3	6.2	1.27	1.49	0.4	0.946	0.72						1	1	1	0	0.03	0.04	0.121091	1	2	1	0	0	1
62	38	1	8.5	5.8	5.36986	TDF 3TC LPV	393	0	2	110	70	67	173	88	0.85	1.86	0.42	1.07	1.78	0.8	1.88	0.38	0.842	3.29						0	0	0	0	0.01	0.01	0.0448821	0	1	1	1	1	0
63	42	1	8.5	8.5	4.84384	AZT TDF LPV	438	0	0	146	96	61	170	77	1.13	1.77	0.33	0.86	2.92	0.96	1.36	0.33	0.878	0.76	1.06	1.54	0.36		1.71	0	0	0	0	0.02	0.04	0.0424817	0	1	1	1	1	0
64	35	2	7.8	7.3	4.01918	DDI 3TC LPV	720	0	0	108	56	46	158	68	1.02	1.83	0.32	1.42	0.96	1.51	0.92	0.34	0.254	1.63	0.91	1.09	0.26		0.83	0	0	0	0	0	0.01	0.0131636	0	1	1	1	1	0
65	34	2	12.6	7.4	6.38904	DDI 3TC LPV	426	0	0	116	71	52	158	72	0.98	3.39	0.48	2.58	1.98	0.99	2.11	0.42	1.498	0.96						0	0	0	0	0	0.01	0.0292426	0	0	0	0	0	1
66	38	1	13.6	13.5	2.93425	DDI 3TC LPV	258	0	2	120	80	70	161	98	1.02	3.11	0.48	2.34	1.78	0.91	1.65	0.27	0.764	3.08						0	0	0	0	0.04	0.02	0.0713552	0	0	0	0	0	1
67	35	2	5.3	5	1.83836	TDF 3TC LPV	95	0	0	90	60	48	160	69	0.87	1.69	0.32	1.11	1.3						0.81	1.62	0.32	0.88	2.1	0	0	0	0	0	0.01	0.0097193	0	1	1	1	1	0
68	51	1	8.7	8.4	4.75068	DDI 3TC LPV	562	0	2	100	70	62	170	84	1.12	2.67	0.6	1.63	2.2	0.96	2.43	0.37	1.788	1.36	0.75	1.68	0.29		2.08	1	1	1	1	0.05	0.2	0.218654	1	2	1	0	0	1
69	37	1	16.7	8.3	4.9863	TDF 3TC LPV	394	0	0	107	68	52	170	81	1.04	1.79	0.34	0.96	2.44	1.98	1.8	0.4	1.146	1.27	1.6	1.28			2.09	0	0	0	0	0.01	0.01	0.0268789	0	2	1	1	1	0
70	34	1	8.7	8.5	3.99452	DDI 3TC LPV	534	0	0	120	70	60	160	89	1.16	1.6	0.39	0.86	2.07	0.89	1.42	0.34	0.926	0.77	0.84	1.21	0.49	0.56	0.82	0	0	0	0	0	0.01	0.0179503	0	1	1	1	1	0
71	38	1	8.4	8.3	4.91781	DDI 3TC LPV	401	0	0	130	80	65	170	87	1.01	2.45	0.41	1.79	1.83	0.81	1.31	0.31	0.738	1.31	0.77	1.12	0.38		2.04	0	0	0	0	0.03	0.01	0.0406806	0	0	0	0	1	0
72	35	1	6.6	3.6	1.2274	DDI 3TC LPV	225	0	2	100	50	57	175	73	0.89	2.26	0.23	0.4	8.15	0.92	2.64	0.79		7.34	1.28	1.95		2.19	2.52	0	0	1	0	0.02	0.01	0.0419143	0	1	1	1	1	0
73	46	1	8.3	8.2	3.89589	DDI 3TC LPV	512	0	2	129	68	57	168	75	0.94	2.27	0.59	1.37	1.59	0.83	1.6	0.39	1.082	0.64	0.77	1.63	0.68	0.7	1.24	0	0	0	0	0.04	0.03	0.123461	1	0	1	1	1	0
74	44	1	12.5	7.4	1.09315	TDF ABC LPV	368	0	2	0		57	165	84	0.97	2.15	0.41	1.26	2.37	0.8	2.67	0.64	1.678	1.76	0.85	1.88	0.29	1.39	0.98	0	0	0	0	0.02	0.04	0.105132	1	0	0	1	1	0
75	46	1	8.5	7.9	3.03836	DDI 3TC LPV	570	0	0	126	81	66	170	83	1.08	2.05	0.42	1.05	2.89	0.9										0	0	0	0	0.05	0.03	0.0472297	0	0	1	1	1	0
76	66	1	8.5	8.5	3.51507	DDI 3TC LPV	362	0	2	134	91	70	168	91	0.9	2.84	0.52	1.88	2.2	0.99	1.46			1.83						0	0	0	0	0.2	0.2	0.361602	1	1	1	0	0	1
77	42	1	10.5	7.8	5.00548	DDI 3TC LPV	463	0	2	131	76	77	175	90	1.01	2.97	0.5	2.15	1.63	0.85	2.48	1.99	0.04	2.25	0.76	1.75	0.6		1.92	0	0	0	0	0.05	0.02	0.100808	1	1	1	0	0	1
78	41	2	9.6	7.4	4.93425	AZT DDI LPV	643	0	0	118	70	49	165	75	0.86	2.31	0.32	1.52	2.3	0.72	0.93	0.25	0.426	1.27	0.77	1.6	0.43		1.28	0	0	0	0	0	0.01	0.028601	0	1	1	1	1	0
79	47	1	10.5	10.9	4.8137	DDI 3TC LPV	371	0	2	120	80	73	165	96	1.12	2.05	0.39	1.35	1.52	0.79										0	0	1	0	0.06	0.05	0.0929905	0	1	2	0	1	0
80	57	1	12.5	11.5	3.89863	ABC 3TC LPV	342	0	0	133	70	47	167	76	0.92	1.99	0.36	1.07	2.8	1.21				1.2						0	0	1	0	0.12	0.06	0.184187	1	2	2	1	1	0
81	35	1	9.5	8	4.98082	TDF DDI LPV	338	0	0	100	70	48	169	74	1.11	1.51	0.28	0.76	2.38	0.84	1.24	0.25	0.644	1.73	0.8	1.09	0.47		1.15	0	0	0	0	0	0.01	0.0212154	0	1	1	1	1	0
82	40	1	12.5	7.8	5.09041	AZT 3TC LPV	297	0	2	140	80	72	172	92	1.06	1.79	0.25	0.75	3.87	1.02	1.22	0.29	0.624	1.53	0.99	1.64	0.34		3.87	0	0	1	0	0.02	0.04	0.0667046	0	1	1	1	1	0
83	31	2	9.5	4.5	1.47671	DDI 3TC LPV	284	0	0	115	70	54	150	76	0.73	1.14	0.3	0.65	0.98	0.81	1.43	0.5	0.59	1.7	0.97	2.01	0.5		0.78	0	0	0	0	0	0.01	0.0059478	0	1	1	1	1	0
84	36	1	2.9	2.1	1.38904	TDF DDI LPV	426	0	2	110	80	69	165	91	1.2	1.93	0.31	1.22	2.22	1.59	1.56	0.36	0.794	2.03						0	0	0	0	0.01	0.01	0.035276	0	1	1	1	1	0
85	41	2	7.8	7.4	4.87397	DDI 3TC LPV	471	0	0	123	76	64	167	82	1.04	1.79	0.35	1.06	1.67	0.97	1.92	0.42	0.944	2.78	0.99	1.26	0.67		1.68	0	0	1	0	0	0.01	0.0209092	0	1	1	1	1	0
86	45	1	10.7	7.8	5.26027	DDI 3TC LPV	304	0	2	98	66	57	160	88	1.25	2.16	0.23	1.03	4.52	1	1.46	0.25	0.6	3.05	0.98	2.38	0.22		4.86	1	1	1	1	0.06	0.14	0.187318	1	3	2	0	0	0
87	42	1	7.9	7.4	6.46575	DDI 3TC LPV	559	0	2	128	68	8	168	84	1.25	1.71	0.4	1.07	1.22	0.89	1	2.28		1.15						0	0	0	0	0.01	0.02	0.0636901	0	0	0	1	1	0
88	42	1	8.1	8.1	6.3863	DDI 3TC LPV	405	0	0	118	75	79	172	93	0.95	2.74	0.31	1.95	2.4	0.87	1.52	0.39	0.742	1.94						0	0	1	1	0.04	0.06	0.0757987	0	2	2	0	0	1
89	42	2	9.7	5.9	1.23562	DDI 3TC LPV	233	0	0	100	70	48	163	76	0.85	2.58	0.43	1.84	1.51	0.66	1.62	0.4	1.02	1						0	0	0	0	0.01	0.01	0.0220639	0	0	0	0	1	0
90	48	2	8.5	8.5	4.72055	DDI 3TC LPV	696	0	0	105	72	56	160	81	0.98	1.95	0.3	1.29	1.82	0.88	1.54	0.73	0.538	1.36						0	0	0	0	0	0.02	0.0362672	0	1	1	1	1	0
91	34	2	9	8.4	4.49041	DDI 3TC LPV	673	0	0	110	79	57	157	76	0.88	2.81	0.36	2.01	1.77	0.84	1.73	0.45	1.074	1.03	0.78	2.09	0.58		0.86	0	0	0	1	0	0.01	0.0211247	0	2	2	0	0	1
92	41	1	12.6	8.6	4.99726	DDI 3TC LPV	533	0	0	116	73	57	165	79	1.17	1.95	0.4	1.22	1.66	1.12	1.35	0.31	0.738	1.51	0.81	1.06	0.37		0.81	0	0	0	0	0.01	0.02	0.0366589	0	0	0	1	1	0
94	36	2	5.9	5.4	1.46301	DDI 3TC LPV	422	0	2	134	94	46	161	69	1.03	2.24	0.39	1.65	1.48	0.89	2.47	0.62	1.668	0.91	0.84	1.92	0.4	1.25	1.14	0	0	0	0	0.01	0.01	0.0237108	0	2	2	0	0	1
95	29	1	8.6	7.2	4.98904	AZT DDI LPV	444	0	0	105	72	50	162	64	1.08	1.23	0.3	0.75	0.92	1.05	1.04	0.24	0.538	1.31	0.9	1.19	0.42		1.15	0	0	0	0	0	0.01	0.0119551	0	1	1	1	1	0
96	36	2	10.7	8	4.99452	DDI 3TC LPV	860	0	0	136	74	53	160	74	1.01	2.68	0.58	2	0.62	1.02	1.77	0.42	1.12	1.15	0.98	1.74	0.83		1.43	0	0	0	0	0.01	0.01	0.0190672	0	0	0	0	0	1
97	35	2	8.6	8.2	5.07945	DDI 3TC LPV	751	0	0	123	81	51	162	75	0.75	2.87	0.41	2.18	1.4	0.58	1.76	0.5	1.016	1.22	0.79	1.8	0.44		1.25	0	0	1	0	0.01	0.01	0.0239108	0	0	0	0	0	1
98	31	2	7.4	6.5	5.06849	DDI 3TC LPV	169	0	0	111	76	53	160	79	0.74	1.36	0.32	0.88	0.72	0.82	1.44	0.44	0.814	0.93						0	0	0	0	0	0.01	0.0084314	0	1	1	1	1	0
99	44	1	11.6	11.7	2.81096	DDI 3TC LPV	280	0	2	110	82	59	165	80	1.33	2.25	0.28	1.52	4.27	1.22	3.68	2.51		8.06	1.22	3.68	2.51		8.06	1	0	0	0	0.03	0.05	0.152299	1	2	1	0	0	1
100	47	1	10.7	9.6	2.41918	DDI 3TC LPV	289	0	2	147	89	60	164	86	1.05	3.2	0.39	2.17	3.19	1.39	2.87	0.76	1.646	2.32	1.06	2.75	0.57	1.93	1.02	0	0	0	0	0.16	0.05	0.158251	1	1	2	0	0	1
101	49	1	8.3	7	5.03288	DDI 3TC LPV	535	0	2	146	70	61	160	86	1.85	2.24	0.43	1.58	1.15	1.18	1.9	0.48	1.132	1.44	1.1	1.42	0.43		0.81	1	0	0	0	0.06	0.14	0.223166	1	1	1	0	1	1
102	33	2	7.8	7.2	2.96986	DDI 3TC LPV	325	0	0	110	70	50	150	73	0.93	2.37	0.27	1.2	4.52	0.89	1.34	0.44	0.816	0.42	0.84	2.41	0.99	0.86	2.84	0	0	0	0	0	0.01	0.0267503	0	1	1	1	1	0
103	32	1	7.6	7.6	2.41918	DDI 3TC LPV	616	0	0	122	86	58	160	80	1.5	3.06	0.38	1.5	6.81	0.79	1.75	0.9	0.34	2.55	0.9	1.89	0.37	1.16	2.8	1	0	1	0	0.01	0.04	0.0610305	1	2	1	0	0	1
104	31	2	5.9	5.5	2.45205	DDI 3TC LPV	527	0	0	110	70	49	152	82	0.98	2	0.3	1.45	1.25	0.74	1.52	0.4	0.912	1.04	0.93	2.35	0.39	1.76	1.03	0	0	0	0	0	0.01	0.0102207	0	1	1	1	1	0
105	45	2	9.6	8.6	5.11781	AZT 3TC LPV	404	0	0	100	70	39	153	68	1.02	2.49	0.46	1.68	1.76	0.88	1.43	0.29	0.922	1.09	0.77	1.28	0.4		0.96	0	0	0	0	0.01	0.02	0.0328214	0	0	0	0	1	0
106	38	2	11.6	7.6	4.80548	TDF 3TC LPV	561	0	0	110	80	52	163	79	0.99	2.15	0.29	1.05	4.44	0.98	1.95	0.35		4.95	0.74	1.71	0.9	1	5.02	0	0	1	0	0	0.01	0.0214573	0	1	1	1	1	0
107	38	1	9.6	5.3	1.53699	DDI 3TC LPV	168	0	2	100	70	56	165	74	1.16	2.1	0.43	1.46	1.07	0.9	3	0.33	2.156	2.57	0.86	1.56	0.43	0.95	0.94	0	0	0	0	0.01	0.01	0.0628381	0	0	0	1	1	0
108	34	1	4.1	4.3	1.04384	TDF 3TC LPV	465	0	0	123	71	63	170	83	0.88	1.59	0.68	0.36	2.77	0.73	1.69	0.68	0.668	1.71	0.9	2.28	0.34	1.68	1.65	0	0	0	0	0	0.01	0.0098363	0	-1	-1	1	1	0
109	43	1	9.7	7.7	2.71507	DDI 3TC LPV	359	0	0	117	74	78	165	95	1.19	1.97	0.28	0.73	4.81	1.26				1.53	1.26				1.53	1	1	1	0	0.02	0.09	0.0794661	1	2	1	1	1	0
110	38	1	12.7	9.9	2.33425	DDI 3TC LPV	349	0	2	140	90	82	168	103	0.95	2.98	0.3	2.36	1.62	0.83	1.63	0.75	0.11	3.85	0.89	1.65	0.34	1.04	1.38	0	0	0	1	0.08	0.04	0.0858833	0	3	3	0	0	1
111	43	2	11.1	7.8	1.13151	TDF DDI LPV	261	0	0	117	84	51	153	76	1.3	1.92	0.34	1.26	2.1					2.32	0.9	1.51	1.8	1.3	1.52	1	0	0	0	0	0.03	0.0368784	1	2	1	0	1	0
112	33	1	8.8	8.1	2.93425	TDF 3TC LPV	272	0	0	117	80	55	165	88	0.79	1.75	0.31	0.96	2.39	1.29	1.21	0.19	0.322	3.49	1.52	1.51	0.23		1.47	0	0	0	0	0	0.01	0.0317964	0	1	1	1	1	0
113	23	2	5.8	5.6	1.19452	TDF DDI LPV	233	0	0	100	70	53	162	74	1.03	1.83	0.45	0.74	3.2	0.87	1.58	0.41	0.596	2.87	0.95	3.16	0.37	2.67	2.73	0	0	0	0	0	0.01	0.0038651	0	0	0	1	1	0
115	38	1	11.8	7.2	6.48219	DDI 3TC LPV	302	0	2	140	84	66	165	92	0.94	2.88	0.44	1.85	1.97	0.87	2.16	0.28	1.664	1.08	1.03					0	0	0	0	0.05	0.02	0.0915214	0	0	0	0	1	0
116	40	1	11.9	7.8	3.64384	DDI 3TC LPV	316	0	0	127	80	73	167	90	1.28	2.4	0.3	1.22	4.38	1.42									4.57	1	1	1	0	0.04	0.05	0.0885508	1	2	1	0	1	0
117	40	1	12.3	7.5	6.12603	DDI 3TC LPV	845	0	2	122	76	55	172	81	0.7	2.6	0.62	1.43	2.77	0.7	1.36	0.41	0.59	1.8	0.84	1.74	0.35		3.84	0	0	0	0	0.02	0.02	0.0650557	0	-1	-1	1	1	0
118	33	2	6.3	5.6	1.05479	DDI 3TC LPV	366	0	0	88	56	43	158	61	0.96	1.2	0.27	0.8	0.65	0.81	1.68	0.31	1.12	1.25	0.93	1.5	0.3	1.09	1.01	0	0	0	0	0	0.01	0.0064858	0	1	1	1	1	0
119	46	1	10.9	7.2	5.32877	AZT DDI LPV	480	0	0	108	66	65	164	80	1.1	2.3	0.54	1.58	0.86	0.99	1.73	0.39	1.104	1.18	0.71	1.63	0.57		0.82	0	0	0	0	0.04	0.03	0.0514624	0	0	1	1	1	0
120	40	2	10.9	10.9	5.35342	AZT 3TC LPV	984	0	0	110	70	60	159	86	0.83	1.85	0.3	1.03	2.6	0.83	2.37	0.26	1.878	1.16	0.83	2.37	0.26		1.16	0	0	1	0	0	0.02	0.0214128	0	1	1	1	1	0
121	53	1	10.9	8.8	5.44384	TDF ABC LPV	408	0	2	134	82	63	170	88	1.22	1.87	0.54	1.11	0.84	0.95	1.2	0.29	0.708	1.01	0.86	1.37	0.6		1.35	0	0	0	0	0.05	0.04	0.186327	1	1	1	1	1	0
